# Supplementary material for: Automatic analysis algorithm for acquiring standard dental and mandibular shape data using cone-beam computed tomography
Source: Sci Rep. 2018 Sep 10;8:13516. doi: 10.1038/s41598-018-31869-6 (PMC6131388; doi:10.1038/s41598-018-31869-6)
Supplement: Supplementary file 1 — Supplementary table S1 [file 41598_2018_31869_MOESM1_ESM.xls]

## Sheet: Title and author list
	Automatic analysis algorithm for acquiring standard dental and mandibular shape data using cone beam computed tomography
	Jae Joon Hwang1, Sang-Sun Han2*, Chena Lee2 Yun-Hoa Jung 1 1DDS., PhD., Department of Oral and Maxillofacial Radiology, Yonsei University College of Dentistry, Seoul, Republic of Korea 2DDS., PhD., Department of Oral and Maxillofacial Radiology, School of Dentistry, Pusan National University, Yangsan, Korea.

## Sheet: Coordinates (observer1 1st )
Patient ID	Sex	Age	Fig 2a				Fig 3a				Fig 3b				Fig 3c				Fig 3d
			Anterior point		Posterior point		Right point		Left point		Anterior point		Posterior point		Upper point		Lower point		Right point		Left point
			x coordinate	y coordinate	x coordinate	y coordinate	x coordinate	y coordinate	x coordinate	y coordinate	x coordinate	y coordinate	x coordinate	y coordinate	x coordinate	y coordinate	x coordinate	y coordinate	x coordinate	y coordinate	x coordinate	y coordinate
1	F	Between 21 and 34	171	59	45.5	43	191	106.5	65	104.5	87	125	14	137	153.5	222.5	105.5	225	140	75	144	73
2	F	Between 21 and 34	173	22.5	52	10	199	65	53	65	86	98	20	112	152.5	223	103	226	137	36	148	36
3	F	Between 35 and 44	167.5	36	32	33	197	91.5	58	92.5	85	115	3	131	152.5	232.5	101.5	232.5	143	60	144	60
4	F	Under 21	200	38.5	56.5	27.5	199.5	95	61.5	94	111	116	30	132	155	206	103	208	159	52	174	57
5	M	Between 21 and 34	162.5	17	41	9.5	207	71	60.5	71	92	94	10	106	164	228.5	115	233	137	36	154	36
6	F	45 and over	165	58.5	45	48	193	104	68	104	92	126	11	141	159.5	226.5	109.5	229	140	73	146	75
7	F	Between 21 and 34	166.5	37.5	42	34.5	195	94.5	60.5	95	92	115	15	132	155.5	222	103.5	222.5	140	49	144	53
8	F	Between 21 and 34	159	34	43	13	202	85	57	85.5	92	119	3	136	162.5	233.5	107.5	236	127	56	134	51
9	M	Between 21 and 34	175.5	44	53	26.5	192.5	96	57	96.5	92	123	11	140	150	227	104.5	225.5	134	61	138	66
10	M	Under 21	169.5	48	40.5	33	205	91	67	92	85	127	7	143	160	229	106	229	144	58	147	60
11	M	Between 21 and 34	171	39.5	44.5	13	205	86.5	45	86.5	95	128	17	148	149.5	222.5	101	222.5	132	57	138	60
12	M	Under 21	167	57.5	31.5	51.5	197	103.5	58.5	102	93	127	8	143	156	225	103	230	143	75	150	73
13	M	Between 35 and 44	198	47.5	73	43	190	96	59.5	97	125	116	40	128	157.5	189	107	194.5	175	64	141	103
14	M	Under 21	167	43.5	40.5	17.5	196	87	61.5	87	82	114	8	137	157.5	223.5	106.5	231	132	63	145	66
15	M	Under 21	197	31.5	55.5	23.5	194.5	77.5	58	77.5	100	100	19	106	156	219.5	106.5	220	160	45	168	48
16	F	Between 21 and 34	158.5	45	32	44.5	192	93	63	92.5	84	114	9	125	157.5	229	104.5	230	140	60	143	59
17	M	Under 21	176	48.5	55.5	23.5	196.5	90.5	58	90.5	89	121	7	135	156	227.5	108	231	139	57	144	55
18	M	Under 21	183.5	36	55	27.5	204	82	55.5	82.5	110	113	28	127	158.5	208.5	105.5	208	155	51	160	52
19	F	Under 21	190	50.5	64	27.5	193	94.5	57.5	94.5	98	126	22	142	155	213.5	102.5	215	151	59	158	58
20	F	Between 21 and 34	166	52.5	52.5	30.5	199	88.5	62	88.5	89	118	19	139	158.5	220	108.5	223	129	67	139	63
21	M	Under 21	162.5	51.5	41.5	37.5	199	97	56	97.5	85	120	6	138	159	231.5	106	235.5	133	60	133	58
22	F	Between 21 and 34	191.5	36.5	65	22.5	200	76.5	57	76.5	109	102	35	120	155.5	201.5	104.5	205	158	50	163	49
23	F	Between 21 and 34	164	42	36.5	33.5	194	83.5	61.5	84.5	88	108	9	132	153.5	224	101	223	140	61	135	60
24	F	Under 21	189	51.5	72	28	193.5	89	60.5	89	115	116	40	137	151.5	197.5	111	198.5	148	65	157	61
25	F	Between 21 and 34	171	36.5	50	25.5	199	81	59.5	80.5	94	109	24	122	153	214.5	105	218.5	139	54	144	55
26	F	45 and over	187.5	24	50.5	14	202.5	77	53	77	104	104	14	121	161	221.5	106.5	223.5	153	44	160	38
27	F	Between 35 and 44	180.5	45.5	58	17.5	197.5	81.5	61.5	81.5	100	112	15	138	160	218	109	221	141	54	142	54
28	F	45 and over	183.5	48.5	65	28.5	203	89	57	89.5	105	117	30	128	152	207	101.5	211	155	59	161	60
29	F	Under 21	177.5	34	45.5	11	198.5	83	58.5	84	84	112	7	133	159.5	232	107	236	135	49	138	50
30	F	Between 21 and 34	182	36.5	63	24	201.5	79.5	62	80	105	109	30	125	160	206	115	210.5	143	50	154	50
