# Supplementary material for: Automatic analysis algorithm for acquiring standard dental and mandibular shape data using cone-beam computed tomography
Source: Sci Rep. 2018 Sep 10;8:13516. doi: 10.1038/s41598-018-31869-6 (PMC6131388; doi:10.1038/s41598-018-31869-6)
Supplement: Supplementary file 2 — Supplementary table S2 [file 41598_2018_31869_MOESM2_ESM.xls]

## Sheet: Title and author list
	Automatic analysis algorithm for acquiring standard dental and mandibular shape data using cone beam computed tomography
	Jae Joon Hwang1, Sang-Sun Han2*, Chena Lee2 Yun-Hoa Jung 1 1DDS., PhD., Department of Oral and Maxillofacial Radiology, Yonsei University College of Dentistry, Seoul, Republic of Korea 2DDS., PhD., Department of Oral and Maxillofacial Radiology, School of Dentistry, Pusan National University, Yangsan, Korea.

## Sheet: Coordinates (Observer1 2nd)
Patient ID	Sex	Age	Fig 2a				Fig 3a				Fig 3b				Fig 3c				Fig 3d
			Anterior point		Posterior point		Right point		Left point		Anterior point		Posterior point		Upper point		Lower point		Right point		Left point
			x coordinate	y coordinate	x coordinate	y coordinate	x coordinate	y coordinate	x coordinate	y coordinate	x coordinate	y coordinate	x coordinate	y coordinate	x coordinate	y coordinate	x coordinate	y coordinate	x coordinate	y coordinate	x coordinate	y coordinate
1	F	Between 21 and 34	174.5	61.5	54.5	31	196	94.5	61.5	94	90	130	17	152	153.5	221.5	105.5	223.5	133	74	138	72
2	F	Between 21 and 34	166.5	21	53	9	200	61	52.5	61.5	88	100	20	114	151.5	222.5	103.5	226	136	36	148	35
3	F	Between 35 and 44	170	36	34.5	32	196.5	90	57.5	89.5	85	116	3	132	152	232.5	101.5	232.5	143	60	143	59
4	F	Under 21	188.5	29.5	60.5	26	204.5	88	60	88	112	115	30	126	156	205.5	103	208.5	164	53	177	57
5	M	Between 21 and 34	163	17.5	40	9	207.5	70.5	60.5	70.5	90	97	10	107	163	228	115	233	136	36	152	36
6	F	45 and over	163	59	47	47.5	196.5	99.5	66	99.5	93	125	11	143	158	226.5	110	228	139	72	145	74
7	F	Between 21 and 34	159.5	33	41.5	33	197.5	90	58.5	90	92	113	16	130	154.5	221.5	104	223	142	49	147	53
8	F	Between 21 and 34	166.5	34	45	11.5	203.5	81.5	56	81.5	92	118	4	137	162.5	232	107.5	235.5	127	53	134	50
9	M	Between 21 and 34	179	47	52	27	194.5	89.5	53.5	89.5	92	122	12	140	150.5	226.5	104.5	228	134	62	138	66
10	M	Under 21	169	46	42	34.5	205.5	89.5	66	89.5	85	124	7	140	157.5	229	106	229.5	146	58	148	60
11	M	Between 21 and 34	171	37	42.5	14.5	205	84.5	45	84.5	97	125	16	145	149.5	223	101.5	224	134	57	141	61
12	M	Under 21	164.5	56.5	35.5	49.5	200.5	99	55.5	99	95	128	9	143	155.5	226	103	231	142	75	149	73
13	M	Between 35 and 44	200.5	46	75.5	41.5	193	93.5	58	94.5	130	116	42	129	157	188	106	193.5	175	63	187	63
14	M	Under 21	170	44.5	44	17.5	199.5	81	60	81	86	115	8	138	159	223	106	230.5	131	62	146	65
15	M	Under 21	196	32.5	56	3	196.5	70.5	56	69.5	98	105	16	122	154.5	220.5	106.5	221	145	41	155	43
16	F	Between 21 and 34	158	45	32	42.5	194	91.5	63.5	92.5	86	115	9	127	158.5	229.5	104	230.5	140	61	142	60
17	M	Under 21	174.5	47	54	25	198.5	87	58	87.5	89	121	7	132	156.5	226.5	108.5	230.5	141	58	146	55
18	M	Under 21	187	37	54.5	26.5	204	83	56	83.5	110	112	28	127	157	209	105	208.5	154	51	159	52
19	F	Under 21	185.5	49	63.5	28	194.5	91.5	56.5	92	99	125	23	141	154.5	213	102	215.5	152	60	159	60
20	F	Between 21 and 34	166.5	51.5	50	30.5	201	86.5	62	85.5	90	119	19	137	159.5	220	108.5	223	129	68	141	63
21	M	Under 21	162.5	51.5	41	37	200	95.5	56.5	95.5	85	120	6	140	157	230.5	106	235.5	135	60	134	58
22	F	Between 21 and 34	193	35	65	20.5	201	75	58	76	109	102	35	119	156.5	201.5	102.5	205	159	49	162	51
23	F	Between 21 and 34	163.5	41	36	33.5	194	83	60	83	87	107	9	130	154.5	225	101.5	224	140	61	135	62
24	F	Under 21	183.5	52.5	71.5	27	195.5	88	61.5	87.5	116	116	39	138	154	199	110	198	147	65	155	59
25	F	Between 21 and 34	174.5	35.5	49.5	24	197.5	80.5	59	79.5	95	109	25	121	153.5	216	104	217.5	140	55	144	55
26	F	45 and over	188.5	22.5	52	14	202.5	75.5	52	75.5	105	101	15	119	161.5	221.5	106.5	224.5	155	41	161	39
27	F	Between 35 and 44	180	45.5	57	19	197.5	81.5	63	81.5	100	112	14	135	159.5	220	109	222.5	142	55	144	55
28	F	45 and over	187.5	48	65.5	28.5	203.5	82.5	54.5	83	105	117	30	128	152.5	208.5	101	211.5	157	60	161	60
29	F	Under 21	178.5	35	47	9	200	77.5	56	78	84	114	7	135	158.5	232	107.5	236	133	49	136	50
30	F	Between 21 and 34	180	34.5	67	23	200.5	80	61.5	79	106	109	31	124	160	206	115.5	210.5	143	51	154	50
