# Supplementary material for: Automatic analysis algorithm for acquiring standard dental and mandibular shape data using cone-beam computed tomography
Source: Sci Rep. 2018 Sep 10;8:13516. doi: 10.1038/s41598-018-31869-6 (PMC6131388; doi:10.1038/s41598-018-31869-6)
Supplement: Supplementary file 3 — Supplementary table S3 [file 41598_2018_31869_MOESM3_ESM.xls]

## Sheet: Title and author list
	Automatic analysis algorithm for acquiring standard dental and mandibular shape data using cone beam computed tomography
	Jae Joon Hwang1, Sang-Sun Han2*, Chena Lee2 Yun-Hoa Jung 1 1DDS., PhD., Department of Oral and Maxillofacial Radiology, Yonsei University College of Dentistry, Seoul, Republic of Korea 2DDS., PhD., Department of Oral and Maxillofacial Radiology, School of Dentistry, Pusan National University, Yangsan, Korea.

## Sheet: Coordinates (observer2 1st)
Patient ID	Sex	Age	Fig 2a				Fig 3a				Fig 3b				Fig 3c				Fig 3d
			Anterior point		Posterior point		Right point		Left point		Anterior point		Posterior point		Upper point		Lower point		Right point		Left point
			x coordinate	y coordinate	x coordinate	y coordinate	x coordinate	y coordinate	x coordinate	y coordinate	x coordinate	y coordinate	x coordinate	y coordinate	x coordinate	y coordinate	x coordinate	y coordinate	x coordinate	y coordinate	x coordinate	y coordinate
1	F	Between 21 and 34	173.5	60	49	36	195.5	98.5	62	98	91	128	16	145	155	222.5	105	224	136	75	141	73
2	F	Between 21 and 34	176.5	21	52.5	9.5	193.5	71.5	54.5	69	87	100	20	112	153.5	222.5	101.5	227	139	36	149	35
3	F	Between 35 and 44	170	36	33.5	34	195	97.5	59.5	94	84	115	3	129	153.5	234	100.5	233.5	144	60	145	60
4	F	Under 21	205.5	37	61.5	24	195.5	103.5	62.5	98.5	111	118	30	131	159	205.5	102.5	208	158	51	171	56
5	M	Between 21 and 34	182	18.5	43.5	7	202.5	76	61.5	75.5	89	98	8	108	163.5	229.5	115	233.5	135	36	151	37
6	F	45 and over	178	50	46.5	47.5	196	99.5	65	99.5	92	123	9	132	161.5	228	107.5	230	144	74	149	75
7	F	Between 21 and 34	165.5	32.5	40	33.5	193	95.5	59.5	93.5	90	113	13	128	155	222.5	104.5	222.5	143	49	147	54
8	F	Between 21 and 34	162.5	34	41	14.5	201	89	58	91.5	86	120	2	133	162.5	234	107	237	129	55	136	49
9	M	Between 21 and 34	180	46.5	48.5	29	194	90.5	55	90.5	87	123	9	138	151.5	227.5	105	227.5	136	60	138	65
10	M	Under 21	170	48	40.5	32	204	90.5	67	91	84	125	6	143	158.5	228	107	230	144	58	146	60
11	M	Between 21 and 34	174.5	40.5	43	16	205.5	85.5	44	81.5	96	125	16	146	151	223	101	224	134	57	140	60
12	M	Under 21	167	57	33	44	197	103	56.5	101.5	94	127	9	150	156.5	223.5	103	229.5	141	74	147	72
13	M	Between 35 and 44	205	44	74.5	35	189.5	95.5	58	94	121	116	40	131	156.5	188	107.5	192.5	173	58	182	61
14	M	Under 21	179.5	48	41	19	196	87.5	60.5	85.5	78	116	6	136	151.5	232	105	231.5	132	63	144	67
15	M	Under 21	195	32.5	54	26.5	192	76.5	56.5	73.5	97	100	17	104	156	220	105.5	221	162	45	170	47
16	F	Between 21 and 34	159.5	43	36	39	193.5	91	63	96	80	117	8	129	158	229	103.5	232	138	60	140	50
17	M	Under 21	175	47.5	55.5	22.5	197.5	86	56.5	85	88	121	7	134	157.5	227	107.5	230.5	139	57	143	59
18	M	Under 21	183	34.5	54	26	202.5	85	55.5	83.5	108	113	27	126	157.5	210	105.5	208.5	155	50	160	55
19	F	Under 21	192	50.5	63.5	28.5	192.5	95	57	91	97	126	22	140	152.5	214	102	215.5	152	59	159	53
20	F	Between 21 and 34	171	52	51.5	30	200.5	82	61.5	80.5	84	120	19	136	159.5	221	108	224	129	67	140	60
21	M	Under 21	164.5	50	41	31.5	199	96	55.5	97.5	80	124	5	142	158.5	229.5	105	235	132	59	131	63
22	F	Between 21 and 34	193.5	35.5	66	22.5	197	81	59	78	109	101	34	120	158	202.5	101.5	205	159	47	163	58
23	F	Between 21 and 34	164	41.5	34.5	33	192	87.5	62.5	86	83	109	9	131	154.5	225.5	101	223	139	59	134	50
24	F	Under 21	191.5	52	69.5	24.5	193	86.5	61.5	88.5	111	117	39	138	154	199	109.5	200	148	65	155	57
25	F	Between 21 and 34	174.5	36.5	50.5	25.5	195.5	84.5	60.5	81.5	93	108	25	122	151.5	214.5	103.5	218.5	139	55	144	60
26	F	45 and over	186.5	24	50	13	200.5	82	52.5	80	103	103	14	120	161	220.5	105	224.5	152	38	158	57
27	F	Between 35 and 44	180	48	57	17.5	197	78	62.5	75.5	98	113	13	139	160.5	217.5	107.5	221.5	139	55	140	38
28	F	45 and over	190.5	49.5	66	27.5	199.5	89.5	56.5	87	104	117	29	128	150.5	207.5	99	211.5	154	58	161	52
29	F	Under 21	177.5	32.5	46	10	199.5	78	55.5	80	79	114	8	131	158.5	232.5	99	227	136	49	138	60
30	F	Between 21 and 34	187	36.5	59	23.5	198	81.5	61.5	80	98	110	29	125	161	205	115	210.5	143	51	155	50
																						50
