# Supplementary material for: Automatic analysis algorithm for acquiring standard dental and mandibular shape data using cone-beam computed tomography
Source: Sci Rep. 2018 Sep 10;8:13516. doi: 10.1038/s41598-018-31869-6 (PMC6131388; doi:10.1038/s41598-018-31869-6)
Supplement: Supplementary file 4 — Supplementary table S4 [file 41598_2018_31869_MOESM4_ESM.xls]

## Sheet: Title and author list
	Automatic analysis algorithm for acquiring standard dental and mandibular shape data using cone beam computed tomography
	Jae Joon Hwang1, Sang-Sun Han2*, Chena Lee2 Yun-Hoa Jung 1 1DDS., PhD., Department of Oral and Maxillofacial Radiology, Yonsei University College of Dentistry, Seoul, Republic of Korea 2DDS., PhD., Department of Oral and Maxillofacial Radiology, School of Dentistry, Pusan National University, Yangsan, Korea.

## Sheet: Coordinates (observer2 2nd)
Patient ID	Sex	Age	Fig 2a				Fig 3a				Fig 3b				Fig 3c				Fig 3d
			Anterior point		Posterior point		Right point		Left point		Anterior point		Posterior point		Upper point		Lower point		Right point		Left point
			x coordinate	y coordinate	x coordinate	y coordinate	x coordinate	y coordinate	x coordinate	y coordinate	x coordinate	y coordinate	x coordinate	y coordinate	x coordinate	y coordinate	x coordinate	y coordinate	x coordinate	y coordinate	x coordinate	y coordinate
1	F	Between 21 and 34	173	58.5	53.5	31	195	96.5	61.5	95	86	129	16	148	155.5	220.5	105	222.5	134	74	139	72
2	F	Between 21 and 34	175	22.5	52	9	196.5	68	54	67.5	82	101	20	113	152.5	221.5	102	224.5	137	36	148	35
3	F	Between 35 and 44	169	36	32.5	33	194	97	58	93	82	115	3	130	152	233.5	99.5	232	143	59	144	61
4	F	Under 21	191.5	29.5	61.5	28	199	94.5	61	90	108	117	30	123	155	206	102.5	210	165	52	179	60
5	M	Between 21 and 34	164	16.5	42	6	202	76	62.5	76.5	79	100	9	108	162	229	113.5	234	135	35	150	37
6	F	45 and over	172	55	46	47.5	195	101	67.5	102	89	126	8	138	158.5	226	110.5	227.5	141	73	147	74
7	F	Between 21 and 34	166.5	33.5	40	33.5	194.5	92.5	59.5	93	89	112	15	129	153.5	220.5	102.5	221.5	142	48	146	53
8	F	Between 21 and 34	165.5	34	43	11.5	201	80.5	58	80.5	86	121	1	136	162	233.5	106.5	235	127	54	133	49
9	M	Between 21 and 34	179	45.5	51.5	26.5	192	94	54	93.5	86	124	9	140	150	227	105.5	226	133	61	138	66
10	M	Under 21	170	47	41	33.5	204.5	92	67	91.5	84	124	6	142	157.5	229	107.5	229.5	145	57	148	61
11	M	Between 21 and 34	174.5	38	44	15.5	204.5	84	44	81	96	123	16	144	151	223.5	100.5	224	135	57	141	60
12	M	Under 21	168.5	58.5	35	51.5	198	101	57	100.5	91	126	7	144	157	224	103	231	144	76	149	73
13	M	Between 35 and 44	203	45	74	36.5	190	96	58	96	121	116	40	131	155	187.5	105.5	193.5	172	60	184	61
14	M	Under 21	179	49	40	18	199.5	80	60	77.5	77	118	6	139	158.5	223.5	105.5	232	131	63	145	64
15	M	Under 21	195	28.5	55.5	24.5	193.5	79.5	58	77	97	100	19	102	155.5	220	106	220	162	44	170	50
16	F	Between 21 and 34	159.5	42.5	36.5	38.5	194	90.5	64	94.5	80	116	9	129	158.5	230.5	103	230	140	61	142	57
17	M	Under 21	174	47.5	55	23.5	199	87.5	56.5	86.5	86	122	6	133	156.5	227	108.5	229.5	139	58	143	55
18	M	Under 21	185.5	35.5	53.5	27.5	203	84.5	56.5	87.5	108	112	29	125	155.5	209	105.5	209	155	52	162	52
19	F	Under 21	192.5	48.5	62.5	30	191	95.5	59.5	94	99	125	21	138	153	213.5	101.5	215.5	154	60	162	60
20	F	Between 21 and 34	168.5	52.5	51.5	31.5	198.5	90	62	86.5	82	121	20	135	159	220.5	110	223.5	129	68	140	63
21	M	Under 21	165.5	50.5	42.5	33.5	199	95.5	57.5	97.5	77	127	6	141	156.5	230.5	105.5	234.5	132	60	132	58
22	F	Between 21 and 34	195	37	66.5	22	200	76	56	75	109	102	33	119	154.5	200	102	204.5	158	47	163	49
23	F	Between 21 and 34	164.5	42	36	33	190.5	88	61	84.5	83	109	7	130	155.5	225.5	99	225	139	59	133	55
24	F	Under 21	189.5	54	71	27	193.5	87	61	90	112	117	38	139	152	198.5	109	199	148	65	155	59
25	F	Between 21 and 34	172.5	34	51	24.5	198	75.5	57.5	74	92	111	23	121	153	215.5	104.5	218.5	140	54	145	57
26	F	45 and over	191	25.5	52.5	12.5	201.5	79	52	77.5	104	103	14	123	160.5	220	105.5	223.5	151	41	158	38
27	F	Between 35 and 44	180.5	47.5	58.5	19	197	76.5	61.5	77	99	114	14	137	161	217.5	108	222.5	140	55	141	54
28	F	45 and over	193	49	67	29.5	202	90	56.5	87.5	104	117	28	127	149	208	99	211.5	156	59	163	60
29	F	Under 21	176.5	32.5	45.5	8.5	200	77	57.5	80	77	115	7	134	157	232	107	235	134	49	137	50
30	F	Between 21 and 34	188.5	36.5	61.5	23.5	197	82	62	80	97	111	29	124	159	205.5	115	210	144	50	155	50
