# Supplementary material for: Automatic analysis algorithm for acquiring standard dental and mandibular shape data using cone-beam computed tomography
Source: Sci Rep. 2018 Sep 10;8:13516. doi: 10.1038/s41598-018-31869-6 (PMC6131388; doi:10.1038/s41598-018-31869-6)
Supplement: Supplementary file 5 — Supplementary table S5 [file 41598_2018_31869_MOESM5_ESM.xls]

## Sheet: Title and author list
	Automatic analysis algorithm for acquiring standard dental and mandibular shape data using cone beam computed tomography
	Jae Joon Hwang1, Sang-Sun Han2*, Chena Lee2 Yun-Hoa Jung 1 1DDS., PhD., Department of Oral and Maxillofacial Radiology, Yonsei University College of Dentistry, Seoul, Republic of Korea 2DDS., PhD., Department of Oral and Maxillofacial Radiology, School of Dentistry, Pusan National University, Yangsan, Korea.

## Sheet: Dice coefficients
Patient Number	Dice coefficients (manual and automatic)	Dice coefficients (inter-examiner)	Dice coefficients (intra-examiner, observer1)	Dice coefficients (Intraexaminer, observer2)
1	0.927902	0.917883	0.788857	0.937864
2	0.905356	0.92027	0.960135	0.91275
3	0.884748	0.944239	0.972589	0.937926
4	0.918727	0.937089	0.933604	0.873121
5	0.837473	0.664067	0.687255	0.904925
6	0.921437	0.930615	0.96606	0.903219
7	0.905799	0.936691	0.948589	0.910108
8	0.938598	0.956468	0.962404	0.940777
9	0.919971	0.948121	0.947202	0.959201
10	0.917846	0.960047	0.941834	0.967779
11	0.897396	0.956341	0.915724	0.949167
12	0.859729	0.936139	0.943165	0.925573
13	0.902109	0.911639	0.927802	0.920872
14	0.91869	0.944371	0.961337	0.838934
15	0.959467	0.80847	0.821539	0.950752
16	0.804957	0.962041	0.949205	0.973866
17	0.924072	0.963318	0.936786	0.964871
18	0.918497	0.947902	0.950772	0.943969
19	0.922958	0.928408	0.945012	0.927926
20	0.924288	0.954837	0.96072	0.956169
21	0.910069	0.922093	0.953824	0.94216
22	0.931269	0.92436	0.972427	0.88384
23	0.900968	0.938434	0.946248	0.943282
24	0.947047	0.923449	0.947881	0.948938
25	0.86948	0.972185	0.961405	0.92754
26	0.814287	0.906685	0.948882	0.959809
27	0.912903	0.948321	0.944657	0.954626
28	0.944749	0.872823	0.950283	0.945114
29	0.91979	0.946607	0.955115	0.87203
30	0.890999	0.940477	0.96771	0.954534
