# Supplementary material for: Automatic analysis algorithm for acquiring standard dental and mandibular shape data using cone-beam computed tomography
Source: Sci Rep. 2018 Sep 10;8:13516. doi: 10.1038/s41598-018-31869-6 (PMC6131388; doi:10.1038/s41598-018-31869-6)
Supplement: Supplementary file 6 — Supplementary table S6 [file 41598_2018_31869_MOESM6_ESM.xls]

## Sheet: Title and author list
	Automatic analysis algorithm for acquiring standard dental and mandibular shape data using cone beam computed tomography
	Jae Joon Hwang1, Sang-Sun Han2*, Chena Lee2 Yun-Hoa Jung 1 1DDS., PhD., Department of Oral and Maxillofacial Radiology, Yonsei University College of Dentistry, Seoul, Republic of Korea 2DDS., PhD., Department of Oral and Maxillofacial Radiology, School of Dentistry, Pusan National University, Yangsan, Korea.

## Sheet: Smoothing spline
Center of the focal trough					Buccal boundary of the focal trough					Ligual boundary of the focal trough
Breaks	Coefficients				Breaks	Coefficients				Breaks	Coefficients
	Coefficients 1	Coefficients 2	Coefficients 3	Coefficients 4		Coefficients 1	Coefficients 2	Coefficients 3	Coefficients 4		Coefficients 1	Coefficients 2	Coefficients 3	Coefficients 4
52	0.0933867	0	4.97309	9.47134	22	-0.0936765	0	6.03229	10.5204	93	0.423627	0	4.1826	7.53125
53	-0.0914769	0.28016	5.25325	14.5378	23	0.0943494	-0.281029	5.75126	16.459	94	-0.446093	1.27088	5.45348	12.1375
54	-0.00896362	0.00572937	5.53913	19.9797	24	0.00410152	0.00201883	5.47225	22.0236	95	0.0107748	-0.0673991	6.65696	18.4157
55	-0.0854448	-0.0211615	5.5237	25.5156	25	-0.00492543	0.0143234	5.48859	27.502	96	-0.0909551	-0.0350747	6.55449	25.0161
56	0.188546	-0.277496	5.22504	30.9327	26	-0.00474708	-0.000452911	5.50246	33	97	0.20979	-0.30794	6.21147	31.4445
57	-0.0918736	0.288142	5.23569	36.0688	27	0.00804607	-0.0146941	5.48731	38.4972	98	-0.103945	0.32143	6.22496	37.5579
58	-0.0957682	0.0125216	5.53636	41.5008	28	0.0926482	0.00944406	5.48206	43.9779	99	-0.105874	0.00959381	6.55599	44.0003
59	0.0920076	-0.274783	5.27409	46.9539	29	-0.191987	0.287389	5.77889	49.562	100	0.11097	-0.308029	6.25755	50.46
60	-0.0922206	0.00123971	5.00055	52.0452	30	0.100197	-0.288571	5.77771	55.4363	101	-0.000197536	0.0248799	5.9744	56.5205
61	0.0919375	-0.275422	4.72637	56.9548	31	0.00206469	0.0120185	5.50116	61.0257	102	-0.106397	0.0242873	6.02357	62.5196
62	0.099509	0.000390196	4.45134	61.4977	32	-0.185635	0.0182126	5.53139	66.5409	103	0.10484	-0.294904	5.75295	68.461
63	-0.0997435	0.298917	4.75064	66.0489	33	0.178127	-0.538692	5.01091	71.9049	104	-0.00330152	0.0196155	5.47766	74.0239
64	-0.0945649	-0.000313413	5.04925	70.9987	34	0.00921177	-0.00431249	4.46791	76.5552	105	-0.100414	0.00971091	5.50699	79.5179
65	0.0965022	-0.284008	4.76493	75.9531	35	-0.0979379	0.0233228	4.48692	81.028	106	0.196935	-0.291532	5.22517	84.9342
66	-0.00295055	0.00549848	4.48642	80.5305	36	0.0846277	-0.270491	4.23975	85.4403	107	-0.095732	0.299274	5.23291	90.0648
67	-0.0823071	-0.00335317	4.48856	85.0195	37	0.102353	-0.0166076	3.95265	89.4942	108	-0.102348	0.0120778	5.54426	95.5012
68	0.170651	-0.250275	4.23493	89.4224	38	0.00262364	0.290453	4.22649	93.5326	109	0.100036	-0.294966	5.26137	100.955
69	-0.0825389	0.261678	4.24634	93.5777	39	-0.196874	0.298323	4.81527	98.0522	110	0.00217965	0.00514303	4.97155	106.022
70	-0.0954365	0.0140613	4.52208	98.0032	40	-0.0779138	-0.292297	4.8213	102.969	111	-0.000211773	0.011682	4.98838	111.001
71	0.0874995	-0.272248	4.26389	102.444	41	0.166891	-0.526039	4.00296	107.42	112	-0.00190679	0.0110467	5.0111	116
72	0.01252	-0.00974967	3.98189	106.523	42	0.0205366	-0.0253655	3.45156	111.064	113	-0.0950795	0.00532631	5.02748	121.021
73	-0.0124721	0.0278102	3.99995	110.508	43	-0.0116348	0.0362445	3.46244	114.511	114	0.0931544	-0.279912	4.75289	125.958
74	-0.0872935	-0.00960605	4.01816	114.523	44	-0.00604019	0.00133999	3.50002	117.998	115	0.00467082	-0.000449081	4.47253	130.524
75	0.0945073	-0.271487	3.73706	118.444	45	0.0157371	-0.0167806	3.48458	121.493	116	-0.000881954	0.0135634	4.48564	135.001
76	0.0839993	0.0120352	3.47761	122.004	46	0.0698448	0.0304306	3.49823	124.976	117	0.000727995	0.0109175	4.51013	139.5
77	-0.170022	0.264033	3.75368	125.578	47	-0.159351	0.239965	3.76863	128.575	118	-0.0956353	0.0131015	4.53414	144.021
78	0.0723246	-0.246034	3.77168	129.426	48	0.0726523	-0.238089	3.7705	132.424	119	0.00220074	-0.273804	4.27344	148.473
79	0.0146245	-0.0290603	3.49659	133.024	49	0.00560092	-0.0201323	3.51228	136.029	120	0.0933942	-0.267202	3.73243	152.475
80	-0.00413413	0.0148133	3.48234	136.506	50	-0.0769119	-0.00332953	3.48882	139.527	121	0.00283976	0.0129802	3.47821	156.033
81	-0.0011358	0.00241093	3.49956	139.999	51	0.0709622	-0.234065	3.25142	142.936	122	-0.0963272	0.0214995	3.51269	159.527
82	0.000132705	-0.000996474	3.50098	143.5	52	0.0161999	-0.0211787	2.99618	146.024	123	-0.00223942	-0.267482	3.26671	162.965
83	0.000807834	-0.00059836	3.49938	147	53	-0.0183718	0.027421	3.00242	149.015	124	0.100014	-0.2742	2.72503	165.962
84	0.00303951	0.00182514	3.50061	150.499	54	-0.07926	-0.0276943	3.00215	152.027	125	0.0762883	0.0258404	2.47667	168.513
85	-0.00866492	0.0109437	3.51338	154.005	55	0.100316	-0.265474	2.70898	154.922	126	-0.172934	0.254705	2.75721	171.092
86	-0.0752942	-0.0150511	3.50927	157.52	56	0.153006	0.0354729	2.47898	157.466	127	0.014392	-0.264098	2.74782	173.931
87	0.0728992	-0.240934	3.25329	160.939	57	-0.152163	0.494492	3.00894	160.133	128	0.142682	-0.220922	2.2628	176.429
88	0.0127205	-0.022236	2.99012	164.025	58	-0.104074	0.0380029	3.54144	163.484	129	-0.0626211	0.207125	2.24901	178.614
89	-4.11016e-05	0.0159256	2.98381	167.005	59	-0.0114889	-0.27422	3.30522	166.96	130	-0.0818569	0.0192621	2.47539	181.007
90	-0.0120449	0.0158023	3.01553	170.005	60	0.0363306	-0.308687	2.72231	169.979	131	0.0629352	-0.226309	2.26835	183.42
91	-0.0711997	-0.0203324	3.011	173.024	61	0.144754	-0.199695	2.21393	172.429	132	0.0179903	-0.0375029	2.00453	185.525
92	0.0664754	-0.233931	2.75674	175.944	62	0.00999008	0.234567	2.2488	174.588	133	0.000117232	0.0164679	1.9835	187.51
93	0.0127726	-0.034505	2.4883	178.533	63	-0.176923	0.264537	2.74791	177.081	134	-0.0179094	0.0168196	2.01679	189.51
94	0.0139262	0.00381283	2.45761	181	64	0.0135338	-0.266233	2.74621	179.917	135	-0.064309	-0.0369087	1.9967	191.526
95	0.0548615	0.0455914	2.50702	183.475	65	0.150427	-0.225632	2.25435	182.411	136	0.0782087	-0.229836	1.72995	193.421
96	-0.146412	0.210176	2.76278	186.082	66	0.0133081	0.22565	2.25437	184.59	137	0.0786801	0.00479065	1.50491	194.999
97	0.0762725	-0.229059	2.7439	188.909	67	-0.177056	0.265575	2.74559	187.083	138	-0.0801221	0.240831	1.75053	196.588
98	0.0762626	-0.000241759	2.5146	191.5	68	0.0131901	-0.265594	2.74557	189.917	139	-0.0784913	0.000464789	1.99183	198.499
99	-0.145245	0.228546	2.7429	194.091	69	0.150471	-0.226024	2.25395	192.41	140	0.0789446	-0.235009	1.75728	200.413
100	0.0580447	-0.20719	2.76426	196.917	70	0.014875	0.225389	2.25332	194.589	141	0.066188	0.00182481	1.5241	202.014
101	0.00599752	-0.0330563	2.52401	199.532	71	-0.173795	0.270014	2.74872	197.082	142	-0.125814	0.200389	1.72631	203.606
102	-0.0646255	-0.0150637	2.47589	202.029	72	-0.00670184	-0.251372	2.76736	199.927	143	0.0420788	-0.177052	1.74965	205.407
103	0.0574285	-0.20894	2.25189	204.425	73	0.0904843	-0.271477	2.24451	202.436	144	0.0223889	-0.0508157	1.52178	207.022
104	0.0159223	-0.0366548	2.00629	206.525	74	0.0905097	-2.41479e-05	1.97301	204.5	145	-0.00497715	0.0163509	1.48732	208.515
105	-0.0020542	0.0111122	1.98075	208.511	75	-0.00659062	0.271505	2.24449	206.563	146	-0.0174754	0.00141944	1.50509	210.014
106	-0.0034227	0.00494955	1.99681	210.501	76	-0.173828	0.251733	2.76773	209.073	147	-0.0226431	-0.0510067	1.4555	211.503
107	-0.00208364	-0.00531855	1.99644	212.499	77	0.013097	-0.269749	2.74972	211.919	148	0.0815514	-0.118936	1.28556	212.885
108	0.0171139	-0.0115695	1.97955	214.488	78	0.148323	-0.230458	2.24951	214.412	149	-0.0385365	0.125718	1.29234	214.133
109	0.0605924	0.0397723	2.00776	216.473	79	0.0275403	0.21451	2.23356	216.579	150	-0.0609447	0.0101086	1.42816	215.512
110	-0.072112	0.22155	2.26908	218.581	80	-0.0976766	0.297131	2.7452	219.055	151	0.038715	-0.172726	1.26555	216.89
111	-0.0720061	0.00521354	2.49584	221	81	-0.0959167	0.00410153	3.04643	221.999	152	0.0194995	-0.0565806	1.03624	218.021
112	0.0436763	-0.210805	2.29025	223.429	82	0.00996146	-0.283649	2.76689	224.954	153	0.00104315	0.00191792	0.981578	219.02
113	-0.0412679	-0.0797758	1.99967	225.552	83	0.0909468	-0.253764	2.22948	227.447	154	-0.00344091	0.00504737	0.988544	220.005
114	0.0715625	-0.203579	1.71632	227.431	84	0.0699745	0.019076	1.99479	229.514	155	0.00097673	-0.00527536	0.988316	220.995
115	0.0592962	0.011108	1.52384	229.015	85	-0.0792331	0.229	2.24286	231.598	156	0.0198388	-0.00234517	0.980695	221.979
116	-0.118812	0.188997	1.72395	230.609	86	-0.0566974	-0.00869966	2.46316	233.99	157	0.0403377	0.0571712	1.03552	222.977
117	0.0385357	-0.16744	1.7455	232.403	87	0.114701	-0.178792	2.27567	236.388	158	-0.0593883	0.178184	1.27088	224.11
118	0.0222108	-0.0518334	1.52623	234.02	88	-0.0375274	0.165312	2.26219	238.6	159	-0.0594248	1.93914e-05	1.44908	225.5
119	-0.00491249	0.0147991	1.4892	235.517	89	-0.0134379	0.0527301	2.48023	240.99	160	0.0402626	-0.178255	1.27084	226.89
120	-0.0177274	6.16339e-05	1.50406	237.016	90	-0.0272451	0.0124165	2.54538	243.509	161	0.0198859	-0.0574672	1.03512	228.023
121	-0.0211829	-0.0531205	1.451	238.502	91	-0.118053	-0.0693188	2.48848	246.04	162	0.00173148	0.00219043	0.979846	229.02
122	0.0775507	-0.116669	1.28121	239.879	92	0.12563	-0.423479	1.99568	248.341	163	-0.00175291	0.00738487	0.989421	230.004
123	-0.0209567	0.115983	1.28052	241.121	93	0.0961725	-0.046589	1.52561	250.039	164	-0.000766324	0.00212613	0.998932	230.999
124	-0.0151813	0.0531129	1.44962	242.496	94	-0.0777611	0.241928	1.72095	251.614	165	-4.3324e-05	-0.000172843	1.00089	231.999
125	-0.00215041	0.00756908	1.5103	243.984	95	-0.0759776	0.00864525	1.97153	253.499	166	7.50941e-05	-0.000302815	1.00041	233
126	-0.00170324	0.00111785	1.51899	245.5	96	0.0723479	-0.219287	1.76088	255.403	167	2.92435e-05	-7.75325e-05	1.00003	234
127	-0.0164728	-0.00399186	1.51611	247.018	97	0.0593675	-0.00224369	1.53935	257.017	168	7.00072e-07	1.01979e-05	0.999962	235
128	-0.0389221	-0.0534102	1.45871	248.514	98	-0.114161	0.175859	1.71297	258.613	169	-3.17289e-06	1.22982e-05	0.999984	236
129	0.0587193	-0.170176	1.23513	249.88	99	0.0569743	-0.166625	1.7222	260.388	170	-1.10397e-06	2.77949e-06	0.999999	237
130	0.0556034	0.00598159	1.07093	251.004	100	0.0564644	0.00429806	1.55988	262.001	171	1.31778e-08	-5.32424e-07	1	238
131	-0.055478	0.172792	1.2497	252.136	101	-0.129079	0.173691	1.73786	263.621	172	1.3129e-07	-4.92891e-07	1	239
132	-0.0609487	0.00635779	1.42885	253.503	102	0.018094	-0.213546	1.69801	265.404	173	3.45157e-08	-9.90196e-08	1	240
133	0.0387593	-0.176488	1.25872	254.878	103	0.0897247	-0.159264	1.3252	266.906	174	-1.0711e-08	4.52747e-09	1	241
134	0.0398889	-0.0602103	1.02202	255.999	104	-0.0341692	0.10991	1.27584	268.162	175	2.83004e-08	-2.76055e-08	1	242
135	0.0396311	0.0594563	1.02127	257	105	-0.0549457	0.00740211	1.39316	269.514	176	1.6619e-07	5.72957e-08	1	243
136	-0.0586867	0.17835	1.25908	258.121	106	0.0527392	-0.157435	1.24312	270.859	177	1.7478e-07	5.55866e-07	1	244
137	-0.0577298	0.00228951	1.43972	259.499	107	0.0545568	0.000782455	1.08647	271.998	178	-9.58411e-07	1.08021e-06	1	245
138	0.0370346	-0.1709	1.2711	260.884	108	-0.0520798	0.164453	1.25171	273.139	179	-4.16173e-06	-1.79503e-06	1	246
139	0.0199845	-0.0597961	1.04041	262.021	109	-0.0574523	0.00821355	1.42437	274.504	180	-3.29572e-06	-1.42802e-05	0.999985	247
140	0.0024479	0.000157251	0.98077	263.022	110	0.0353574	-0.164143	1.26844	275.879	181	2.66682e-05	-2.41674e-05	0.999947	248
141	-0.00154359	0.00750096	0.988428	264.005	111	0.0213596	-0.0580711	1.04623	277.018	182	0.000102333	5.58373e-05	0.999979	249
142	-0.000960665	0.00287019	0.998799	264.999	112	8.33515e-05	0.00600766	0.994165	278.028	183	5.43913e-05	0.000362835	1.0004	250
143	-0.00095517	-1.1805e-05	1.00166	266	113	-0.0213887	0.00625772	1.00643	279.028	184	-0.000729647	0.000526009	1.00129	251.001
144	-0.00151235	-0.00287732	0.998768	267.001	114	-0.0362066	-0.0579083	0.95478	280.019	185	-0.00249197	-0.00166293	1.00015	252.002
145	0.00251029	-0.00741436	0.988477	267.995	115	0.0555368	-0.166528	0.730343	280.88	186	-0.000634161	-0.00913883	0.989347	252.998
146	0.0199169	0.000116507	0.981179	268.979	117	-0.0354029	0.166693	0.730673	282.119	187	0.0196831	-0.0110413	0.969167	253.978
147	0.0363357	0.0598672	1.04116	269.98	118	-0.0207737	0.0604841	0.95785	282.981	188	0.0600552	0.0480079	1.00613	254.955
148	-0.0591626	0.168874	1.2699	271.117	119	-0.00427853	-0.0018371	1.0165	283.978	189	-0.0027773	0.228174	1.28232	256.07
149	-0.0539958	-0.00861347	1.43017	272.497	120	0.00427739	-0.0146727	0.999987	284.989	190	-0.142381	0.219842	1.73033	257.577
150	0.0564953	-0.170601	1.25095	273.864	121	0.0207935	-0.00184051	0.983474	285.978	191	0.0654293	-0.207302	1.74287	259.385
151	0.0554929	-0.00111489	1.07924	275.001	122	0.0354537	0.06054	1.04217	286.981	192	0.0780579	-0.0110135	1.52456	260.986
152	-0.0543696	0.165364	1.24348	276.135	123	-0.0555541	0.166901	1.26961	288.119	193	-0.0622507	0.22316	1.7367	262.578
153	-0.0369696	0.00225505	1.4111	277.489	124	-0.0554913	0.000238882	1.43675	289.5	194	-0.0174943	0.0364081	1.99627	264.475
154	0.0724418	-0.108654	1.3047	278.866	125	0.0351658	-0.166235	1.27076	290.881	195	-0.000183526	-0.0160748	2.0166	266.49
155	-0.0368982	0.108672	1.30472	280.134	126	0.0189911	-0.0607377	1.04379	292.021	196	0.0165027	-0.0166254	1.9839	268.491
156	-0.0543296	-0.0020229	1.41137	281.511	127	0.00125752	-0.0037643	0.979283	293.023	197	0.0625046	0.0328828	2.00016	270.475
157	0.0550773	-0.165012	1.24434	282.866	128	0.00128508	8.26958e-06	0.975527	294	198	-0.0641956	0.220397	2.25344	272.57
158	0.0549816	0.000220421	1.07954	284	129	0.0190401	0.00386351	0.979399	294.977	199	-0.00926378	0.0278099	2.50165	274.98
159	-0.0548979	0.165165	1.24493	285.135	130	0.0350343	0.0609838	1.04425	295.979	200	-0.00914134	1.85631e-05	2.52948	277.5
160	-0.0387047	0.000471399	1.41057	286.49	131	-0.0562435	0.166087	1.27132	297.119	201	-0.0641385	-0.0274054	2.50209	280.02
161	0.0734067	-0.115643	1.2954	287.862	132	-0.0570245	-0.00264377	1.43476	298.501	202	0.0608858	-0.219821	2.25486	282.431
162	-0.0207415	0.104577	1.28433	289.116	133	0.0381134	-0.173717	1.2584	299.876	203	0.012523	-0.0371634	1.99788	284.527
163	0.00578262	0.0423526	1.43126	290.484	134	0.0393399	-0.0593772	1.0253	300.998	204	0.0125327	0.000405628	1.96112	286.5
164	0.0358319	0.0597005	1.53331	291.963	135	0.0365387	0.0586425	1.02457	302.004	205	0.059431	0.0380037	1.99953	288.474
165	-0.114022	0.167196	1.76021	293.592	136	-0.0578458	0.168259	1.25147	303.123	206	-0.0689321	0.216297	2.25383	290.571
166	0.0402108	-0.174869	1.75254	295.405	137	-0.0353549	-0.005279	1.41445	304.485	207	0.00640693	0.00950043	2.47963	292.972
167	0.0212854	-0.0542363	1.52343	297.023	138	0.0723944	-0.111344	1.29783	305.859	208	0.0647043	0.0287212	2.51785	295.468
168	-0.0010558	0.0096198	1.47882	298.514	139	-0.0178419	0.105839	1.29232	307.118	209	-0.149539	0.222834	2.7694	298.079
169	-0.00194462	0.00645238	1.49489	300.001	140	-0.015255	0.0523134	1.45048	308.498	210	0.0626966	-0.225784	2.76645	300.922
170	-0.00273847	0.000618516	1.50196	301.5	141	-0.00442731	0.00654831	1.50934	309.986	211	0.0173537	-0.0376941	2.50298	303.525
171	-0.00300458	-0.0075969	1.49498	303	142	-0.000297304	-0.00673362	1.50915	311.497	212	-0.00358162	0.0143668	2.47965	306.008
172	0.0219165	-0.0166106	1.47077	304.485	143	0.000145958	-0.00762553	1.49479	312.999	213	-0.000247871	0.00362197	2.49764	308.498
173	0.0538661	0.0491387	1.5033	305.961	144	0.0204386	-0.00718766	1.47998	314.487	214	0.00201013	0.00287836	2.50414	310.999
174	-0.0554587	0.210737	1.76318	307.567	145	0.0357625	0.0541281	1.52692	315.98	215	-0.0127994	0.00890876	2.51592	313.508
175	-0.031909	0.044361	2.01828	309.486	146	-0.112259	0.161415	1.74246	317.597	216	-0.0676414	-0.0294895	2.49534	316.02
176	-0.0584291	-0.0513659	2.01127	311.516	147	0.0584521	-0.175361	1.72852	319.388	217	0.0797753	-0.232414	2.23344	318.418
177	0.0755943	-0.226653	1.73325	313.418	148	0.0584514	-5.05907e-06	1.55315	321	218	0.0811425	0.00691214	2.00794	320.499
178	0.0756406	0.000129432	1.50673	315	149	-0.112246	0.175349	1.7285	322.612	219	-0.0909981	0.25034	2.26519	322.595
179	-0.0586949	0.227051	1.73391	316.582	150	0.0358218	-0.161388	1.74246	324.403	220	-0.144601	-0.0226545	2.49288	325.02
180	-0.0337718	0.0509664	2.01193	318.485	151	0.0204597	-0.0539226	1.52715	326.02	221	0.134851	-0.456456	2.01377	327.345
181	-0.0562993	-0.0503491	2.01254	320.514	152	-0.000601851	0.00745648	1.48068	327.514	222	0.100913	-0.0519036	1.50541	329.038
182	0.0745165	-0.219247	1.74295	322.42	153	-0.00159898	0.00565093	1.49379	329.001	223	-0.0653169	0.250836	1.70434	330.592
183	0.0599038	0.00430257	1.528	324.018	154	-0.000287739	0.000853996	1.50029	330.499	224	-0.0324674	0.0548857	2.01006	332.482
184	-0.119574	0.184014	1.71632	325.61	155	-0.000288437	-9.22001e-06	1.50114	332	225	-0.058323	-0.0425166	2.02243	334.514
185	0.0581979	-0.174707	1.72563	327.391	156	-0.0015732	-0.000874532	1.50025	333.501	226	0.057546	-0.217486	1.76243	336.436
186	0.0581825	-0.000113618	1.5508	329	157	-0.000537034	-0.00559412	1.49378	334.999	227	0.0228579	-0.0448476	1.50009	338.038
187	-0.119255	0.174434	1.72512	330.609	158	0.0204207	-0.00720522	1.48098	336.486	228	-0.00694255	0.0237261	1.47897	339.516
188	0.061298	-0.183331	1.71623	332.389	159	0.035335	0.0540569	1.52784	337.98	229	-0.0180076	0.00289848	1.5056	341.012
189	0.0748309	0.000562416	1.53346	333.983	160	-0.114146	0.160062	1.74196	339.598	230	-0.0229453	-0.0511243	1.45737	342.503
190	-0.075475	0.225055	1.75908	335.592	161	0.0608391	-0.182375	1.71964	341.386	231	0.0800508	-0.11996	1.28629	343.886
191	-0.0769377	-0.00136979	1.98276	337.501	162	0.0733009	0.000142548	1.53741	342.984	232	-0.0396146	0.120192	1.28652	345.132
192	0.0772902	-0.232183	1.74921	339.405	163	-0.0713339	0.220045	1.7576	344.595	233	-0.0387241	0.00134821	1.40806	346.5
193	0.0775615	-0.000312331	1.51671	341	164	-0.0726622	0.00604363	1.98369	346.501	234	0.0785902	-0.114824	1.29458	347.87
194	-0.0750057	0.232372	1.74877	342.594	165	0.0528594	-0.211943	1.77779	348.418	235	-0.0375766	0.120946	1.30071	349.129
195	-0.0746284	0.00735489	1.9885	344.5	166	0.0248372	-0.0533648	1.51248	350.037	236	-0.0603784	0.00821675	1.42987	350.513
196	0.0541093	-0.21653	1.77932	346.421	167	-0.00666082	0.0211467	1.48026	351.521	237	0.0387419	-0.172918	1.26517	351.89
197	0.0232324	-0.0542025	1.50859	348.038	168	-0.0183928	0.00116424	1.50257	353.015	238	0.0194804	-0.0566927	1.03556	353.021
198	-0.00205563	0.0154946	1.46988	349.516	169	-0.0194394	-0.0540141	1.44972	354.501	239	0.00171564	0.00174841	0.980612	354.02
199	-0.00111175	0.00932771	1.49471	350.999	170	0.0746649	-0.112332	1.28338	355.877	240	-0.00165779	0.00689534	0.989256	355.004
200	-0.00398488	0.00599247	1.51003	352.502	171	-0.0191455	0.111662	1.28271	357.123	241	-5.44322e-05	0.00192198	0.998073	355.998
201	-0.0152256	-0.00596216	1.51006	354.014	172	-0.0159114	0.0542259	1.44859	358.498	242	0.00160275	0.00175868	1.00175	356.998
202	-0.0195686	-0.0516391	1.45246	355.503	173	-0.00428263	0.00649163	1.50931	359.985	243	-0.00136268	0.00656694	1.01008	358.003
203	0.0750126	-0.110345	1.29047	356.884	174	0.00135255	-0.00635625	1.50945	361.496	244	-0.0181404	0.00247889	1.01912	359.019
204	-0.0382783	0.114693	1.29482	358.139	175	0.000771585	-0.0022986	1.50079	363.001	245	-0.0380482	-0.0519423	0.969662	360.022
205	-0.0550381	-0.000141946	1.40937	359.51	176	0.00073291	1.61558e-05	1.49851	364.5	246	0.0507902	-0.166087	0.751632	360.902
206	0.0553791	-0.165256	1.24397	360.864	177	0.00128007	0.00221489	1.50074	365.999	248	-0.0820041	0.138654	0.696767	362.147
207	0.0565438	0.000881128	1.0796	361.999	178	-0.00410519	0.00605509	1.50901	367.504	249	0.00804827	-0.107358	0.728064	362.9
208	-0.0539287	0.170513	1.25099	363.136	179	-0.0151807	-0.00626049	1.50881	369.014	251	0.0157867	-0.0590685	0.395211	363.991
209	-0.0590889	0.00872632	1.43023	364.503	180	-0.0180051	-0.0518027	1.45074	370.502	254	-0.0490054	0.0830114	0.46704	365.072
210	0.0362083	-0.16854	1.27042	365.883	181	0.0716419	-0.105818	1.29312	371.883	256	0	-0.211021	0.211021	365.946
211	0.0190035	-0.0599156	1.04196	367.021	182	-0.0367492	0.109108	1.29641	373.142	257	0.0490054	-0.211021	-0.211021	365.946
212	0.000945472	-0.00290498	0.979139	368.022	183	-0.0528069	-0.00113965	1.40438	374.51	259	-0.0157867	0.0830114	-0.46704	365.072
213	0.00148035	-6.85632e-05	0.976165	368.999	184	0.0535504	-0.15956	1.24368	375.861	262	-0.00804827	-0.0590685	-0.395211	363.991
214	0.0202841	0.00437248	0.980469	369.977	185	0.0546194	0.00109086	1.08521	376.999	264	0.0820041	-0.107358	-0.728064	362.9
215	0.0349117	0.0652248	1.05007	370.982	186	-0.0520859	0.164949	1.25125	378.14	265	-0.0507902	0.138654	-0.696767	362.147
216	-0.0728371	0.16996	1.28525	372.132	187	-0.0576494	0.00869136	1.42489	379.504	267	0.0380482	-0.166087	-0.751632	360.902
217	-0.0966648	-0.0485515	1.40666	373.515	188	0.0344533	-0.164257	1.26933	380.88	268	0.0181404	-0.0519423	-0.969662	360.022
218	0.0857834	-0.338546	1.01956	374.776	189	0.0198513	-0.0608969	1.04417	382.019	269	0.00136268	0.00247889	-1.01912	359.019
220	-0.0342054	0.176154	0.694778	376.147	190	0.00285817	-0.00134285	0.981932	383.022	270	-0.00160275	0.00656694	-1.01008	358.003
221	-0.0211691	0.0735379	0.94447	376.984	191	-0.0014761	0.00723167	0.987821	384.006	271	5.44322e-05	0.00175868	-1.00175	356.998
222	-0.00555744	0.0100307	1.02804	377.981	192	-0.000898053	0.00280337	0.997856	384.999	272	0.00165779	0.00192198	-0.998073	355.998
223	-0.0164347	-0.00664165	1.03143	379.013	193	-0.000137704	0.000109207	1.00077	385.999	273	-0.00171564	0.00689534	-0.989256	355.004
224	-0.0341163	-0.0559457	0.968841	380.022	194	5.64016e-05	-0.000303905	1.00057	387	274	-0.0194804	0.00174841	-0.980612	354.02
225	0.0469662	-0.158294	0.7546	380.9	195	6.58596e-07	-0.0001347	1.00014	388	275	-0.0387419	-0.0566927	-1.03556	353.021
227	-0.0770639	0.123502	0.685016	382.152	196	-5.62682e-05	-0.000132724	0.999868	389	276	0.0603784	-0.172918	-1.26517	351.89
228	0.0177006	-0.107689	0.700829	382.884	197	0.000132169	-0.000301529	0.999434	390	277	0.0375766	0.00821675	-1.42987	350.513
230	0.0208016	-0.00148542	0.48248	383.996	198	0.000883066	9.49784e-05	0.999227	390.999	278	-0.0785902	0.120946	-1.30071	349.129
232	-0.0782908	0.123324	0.726157	385.122	199	0.00147687	0.00274418	1.00207	391.999	279	0.0387241	-0.114824	-1.29458	347.87
233	0.00903772	-0.111548	0.737932	385.893	200	-0.00273796	0.0071748	1.01199	393.006	280	0.0396146	0.00134821	-1.40806	346.5
235	0.0132852	-0.0573221	0.400191	386.995	201	-0.0195123	-0.00103908	1.01812	394.022	281	-0.0800508	0.120192	-1.28652	345.132
238	-0.0178058	0.0622443	0.414958	388.038	202	-0.0344281	-0.0595761	0.957506	395.02	282	0.0229453	-0.11996	-1.28629	343.886
240	0.00288286	-0.0445904	0.450266	388.975	203	0.0550479	-0.16286	0.735069	395.883	283	0.0180076	-0.0511243	-1.45737	342.503
243	0.00131264	-0.0186446	0.26056	390.002	205	-0.0536167	0.167427	0.744202	397.142	284	0.00694255	0.00289848	-1.5056	341.012
248	-0.000881133	0.00104489	0.172562	391.003	206	-0.0536915	0.00657689	0.918206	398	285	-0.0228579	0.0237261	-1.47897	339.516
256	1.73472e-18	-0.0201023	0.0201023	391.999	207	0.0448208	-0.154498	0.770285	398.871	286	-0.057546	-0.0448476	-1.50009	338.038
257	0.000881133	-0.0201023	-0.0201023	391.999	209	-0.0716837	0.114427	0.690145	400.152	287	0.058323	-0.217486	-1.76243	336.436
265	-0.00131264	0.00104489	-0.172562	391.003	210	0.0160948	-0.100624	0.703948	400.885	288	0.0324674	-0.0425166	-2.02243	334.514
270	-0.00288286	-0.0186446	-0.26056	390.002	212	0.00127037	-0.00405523	0.49459	402.019	289	0.0653169	0.0548857	-2.01006	332.482
273	0.0178058	-0.0445904	-0.450266	388.975	214	-0.000646062	0.00356701	0.493614	403.003	290	-0.100913	0.250836	-1.70434	330.592
275	-0.0132852	0.0622443	-0.414958	388.038	216	0.000246803	-0.000309364	0.500129	403.999	291	-0.134851	-0.0519036	-1.50541	329.038
278	-0.00903772	-0.0573221	-0.400191	386.995	218	0.000378943	0.00117145	0.501853	405	292	0.144601	-0.456456	-2.01377	327.345
280	0.0782908	-0.111548	-0.737932	385.893	220	-0.0082254	0.00344511	0.511086	406.011	293	0.0909981	-0.0226545	-2.49288	325.02
281	-0.0208016	0.123324	-0.726157	385.122	222	0.0059994	-0.0459073	0.426162	406.981	294	-0.0811425	0.25034	-2.26519	322.595
283	-0.0177006	-0.00148542	-0.48248	383.996	225	-0.000657451	0.00808734	0.312702	408.009	295	-0.0797753	0.00691214	-2.00794	320.499
285	0.0770639	-0.107689	-0.700829	382.884	228	-0.00206865	0.00217028	0.343475	409.002	296	0.0676414	-0.232414	-2.23344	318.418
286	-0.0469662	0.123502	-0.685016	382.152	231	0.00102964	-0.0164476	0.300643	409.996	297	0.0127994	-0.0294895	-2.49534	316.02
288	0.0341163	-0.158294	-0.7546	380.9	235	6.89794e-05	-0.00409194	0.218485	411.001	298	-0.00201013	0.00890876	-2.51592	313.508
289	0.0164347	-0.0559457	-0.968841	380.022	240	6.55507e-05	-0.00305725	0.182739	412	299	0.000247871	0.00287836	-2.50414	310.999
290	0.00555744	-0.00664165	-1.03143	379.013	246	-0.000344568	-0.00187733	0.153131	413.001	300	0.00358162	0.00362197	-2.49764	308.498
291	0.0211691	0.0100307	-1.02804	377.981	256	-8.67362e-19	-0.0122144	0.0122144	414	301	-0.0173537	0.0143668	-2.47965	306.008
292	0.0342054	0.0735379	-0.94447	376.984	257	0.000344568	-0.0122144	-0.0122144	414	302	-0.0626966	-0.0376941	-2.50298	303.525
293	-0.0857834	0.176154	-0.694778	376.147	267	-6.55507e-05	-0.00187733	-0.153131	413.001	303	0.149539	-0.225784	-2.76645	300.922
295	0.0966648	-0.338546	-1.01956	374.776	273	-6.89794e-05	-0.00305725	-0.182739	412	304	-0.0647043	0.222834	-2.7694	298.079
296	0.0728371	-0.0485515	-1.40666	373.515	278	-0.00102964	-0.00409194	-0.218485	411.001	305	-0.00640693	0.0287212	-2.51785	295.468
297	-0.0349117	0.16996	-1.28525	372.132	282	0.00206865	-0.0164476	-0.300643	409.996	306	0.0689321	0.00950043	-2.47963	292.972
298	-0.0202841	0.0652248	-1.05007	370.982	285	0.000657451	0.00217028	-0.343475	409.002	307	-0.059431	0.216297	-2.25383	290.571
299	-0.00148035	0.00437248	-0.980469	369.977	288	-0.0059994	0.00808734	-0.312702	408.009	308	-0.0125327	0.0380037	-1.99953	288.474
300	-0.000945472	-6.85632e-05	-0.976165	368.999	291	0.0082254	-0.0459073	-0.426162	406.981	309	-0.012523	0.000405628	-1.96112	286.5
301	-0.0190035	-0.00290498	-0.979139	368.022	293	-0.000378943	0.00344511	-0.511086	406.011	310	-0.0608858	-0.0371634	-1.99788	284.527
302	-0.0362083	-0.0599156	-1.04196	367.021	295	-0.000246803	0.00117145	-0.501853	405	311	0.0641385	-0.219821	-2.25486	282.431
303	0.0590889	-0.16854	-1.27042	365.883	297	0.000646062	-0.000309364	-0.500129	403.999	312	0.00914134	-0.0274054	-2.50209	280.02
304	0.0539287	0.00872632	-1.43023	364.503	299	-0.00127037	0.00356701	-0.493614	403.003	313	0.00926378	1.85631e-05	-2.52948	277.5
305	-0.0565438	0.170513	-1.25099	363.136	301	-0.0160948	-0.00405523	-0.49459	402.019	314	0.0641956	0.0278099	-2.50165	274.98
306	-0.0553791	0.000881128	-1.0796	361.999	303	0.0716837	-0.100624	-0.703948	400.885	315	-0.0625046	0.220397	-2.25344	272.57
307	0.0550381	-0.165256	-1.24397	360.864	304	-0.0448208	0.114427	-0.690145	400.152	316	-0.0165027	0.0328828	-2.00016	270.475
308	0.0382783	-0.000141946	-1.40937	359.51	306	0.0536915	-0.154498	-0.770285	398.871	317	0.000183526	-0.0166254	-1.9839	268.491
309	-0.0750126	0.114693	-1.29482	358.139	307	0.0536167	0.00657689	-0.918206	398	318	0.0174943	-0.0160748	-2.0166	266.49
310	0.0195686	-0.110345	-1.29047	356.884	308	-0.0550479	0.167427	-0.744202	397.142	319	0.0622507	0.0364081	-1.99627	264.475
311	0.0152256	-0.0516391	-1.45246	355.503	310	0.0344281	-0.16286	-0.735069	395.883	320	-0.0780579	0.22316	-1.7367	262.578
312	0.00398488	-0.00596216	-1.51006	354.014	311	0.0195123	-0.0595761	-0.957506	395.02	321	-0.0654293	-0.0110135	-1.52456	260.986
313	0.00111175	0.00599247	-1.51003	352.502	312	0.00273796	-0.00103908	-1.01812	394.022	322	0.142381	-0.207302	-1.74287	259.385
314	0.00205563	0.00932771	-1.49471	350.999	313	-0.00147687	0.0071748	-1.01199	393.006	323	0.0027773	0.219842	-1.73033	257.577
315	-0.0232324	0.0154946	-1.46988	349.516	314	-0.000883066	0.00274418	-1.00207	391.999	324	-0.0600552	0.228174	-1.28232	256.07
316	-0.0541093	-0.0542025	-1.50859	348.038	315	-0.000132169	9.49784e-05	-0.999227	390.999	325	-0.0196831	0.0480079	-1.00613	254.955
317	0.0746284	-0.21653	-1.77932	346.421	316	5.62682e-05	-0.000301529	-0.999434	390	326	0.000634161	-0.0110413	-0.969167	253.978
318	0.0750057	0.00735489	-1.9885	344.5	317	-6.58596e-07	-0.000132724	-0.999868	389	327	0.00249197	-0.00913883	-0.989347	252.998
319	-0.0775615	0.232372	-1.74877	342.594	318	-5.64016e-05	-0.0001347	-1.00014	388	328	0.000729647	-0.00166293	-1.00015	252.002
320	-0.0772902	-0.000312331	-1.51671	341	319	0.000137704	-0.000303905	-1.00057	387	329	-5.43913e-05	0.000526009	-1.00129	251.001
321	0.0769377	-0.232183	-1.74921	339.405	320	0.000898053	0.000109207	-1.00077	385.999	330	-0.000102333	0.000362835	-1.0004	250
322	0.075475	-0.00136979	-1.98276	337.501	321	0.0014761	0.00280337	-0.997856	384.999	331	-2.66682e-05	5.58373e-05	-0.999979	249
323	-0.0748309	0.225055	-1.75908	335.592	322	-0.00285817	0.00723167	-0.987821	384.006	332	3.29572e-06	-2.41674e-05	-0.999947	248
324	-0.061298	0.000562416	-1.53346	333.983	323	-0.0198513	-0.00134285	-0.981932	383.022	333	4.16173e-06	-1.42802e-05	-0.999985	247
325	0.119255	-0.183331	-1.71623	332.389	324	-0.0344533	-0.0608969	-1.04417	382.019	334	9.58411e-07	-1.79503e-06	-1	246
326	-0.0581825	0.174434	-1.72512	330.609	325	0.0576494	-0.164257	-1.26933	380.88	335	-1.7478e-07	1.08021e-06	-1	245
327	-0.0581979	-0.000113618	-1.5508	329	326	0.0520859	0.00869136	-1.42489	379.504	336	-1.6619e-07	5.55866e-07	-1	244
328	0.119574	-0.174707	-1.72563	327.391	327	-0.0546194	0.164949	-1.25125	378.14	337	-2.83004e-08	5.72957e-08	-1	243
329	-0.0599038	0.184014	-1.71632	325.61	328	-0.0535504	0.00109086	-1.08521	376.999	338	1.0711e-08	-2.76055e-08	-1	242
330	-0.0745165	0.00430257	-1.528	324.018	329	0.0528069	-0.15956	-1.24368	375.861	339	-3.45157e-08	4.52747e-09	-1	241
331	0.0562993	-0.219247	-1.74295	322.42	330	0.0367492	-0.00113965	-1.40438	374.51	340	-1.3129e-07	-9.90196e-08	-1	240
332	0.0337718	-0.0503491	-2.01254	320.514	331	-0.0716419	0.109108	-1.29641	373.142	341	-1.31778e-08	-4.92891e-07	-1	239
333	0.0586949	0.0509664	-2.01193	318.485	332	0.0180051	-0.105818	-1.29312	371.883	342	1.10397e-06	-5.32424e-07	-1	238
334	-0.0756406	0.227051	-1.73391	316.582	333	0.0151807	-0.0518027	-1.45074	370.502	343	3.17289e-06	2.77949e-06	-0.999999	237
335	-0.0755943	0.000129432	-1.50673	315	334	0.00410519	-0.00626049	-1.50881	369.014	344	-7.00072e-07	1.22982e-05	-0.999984	236
336	0.0584291	-0.226653	-1.73325	313.418	335	-0.00128007	0.00605509	-1.50901	367.504	345	-2.92435e-05	1.01979e-05	-0.999962	235
337	0.031909	-0.0513659	-2.01127	311.516	336	-0.00073291	0.00221489	-1.50074	365.999	346	-7.50941e-05	-7.75325e-05	-1.00003	234
338	0.0554587	0.044361	-2.01828	309.486	337	-0.000771585	1.61558e-05	-1.49851	364.5	347	4.3324e-05	-0.000302815	-1.00041	233
339	-0.0538661	0.210737	-1.76318	307.567	338	-0.00135255	-0.0022986	-1.50079	363.001	348	0.000766324	-0.000172843	-1.00089	231.999
340	-0.0219165	0.0491387	-1.5033	305.961	339	0.00428263	-0.00635625	-1.50945	361.496	349	0.00175291	0.00212613	-0.998932	230.999
341	0.00300458	-0.0166106	-1.47077	304.485	340	0.0159114	0.00649163	-1.50931	359.985	350	-0.00173148	0.00738487	-0.989421	230.004
342	0.00273847	-0.0075969	-1.49498	303	341	0.0191455	0.0542259	-1.44859	358.498	351	-0.0198859	0.00219043	-0.979846	229.02
343	0.00194462	0.000618516	-1.50196	301.5	342	-0.0746649	0.111662	-1.28271	357.123	352	-0.0402626	-0.0574672	-1.03512	228.023
344	0.0010558	0.00645238	-1.49489	300.001	343	0.0194394	-0.112332	-1.28338	355.877	353	0.0594248	-0.178255	-1.27084	226.89
345	-0.0212854	0.0096198	-1.47882	298.514	344	0.0183928	-0.0540141	-1.44972	354.501	354	0.0593883	1.93914e-05	-1.44908	225.5
346	-0.0402108	-0.0542363	-1.52343	297.023	345	0.00666082	0.00116424	-1.50257	353.015	355	-0.0403377	0.178184	-1.27088	224.11
347	0.114022	-0.174869	-1.75254	295.405	346	-0.0248372	0.0211467	-1.48026	351.521	356	-0.0198388	0.0571712	-1.03552	222.977
348	-0.0358319	0.167196	-1.76021	293.592	347	-0.0528594	-0.0533648	-1.51248	350.037	357	-0.00097673	-0.00234517	-0.980695	221.979
349	-0.00578262	0.0597005	-1.53331	291.963	348	0.0726622	-0.211943	-1.77779	348.418	358	0.00344091	-0.00527536	-0.988316	220.995
350	0.0207415	0.0423526	-1.43126	290.484	349	0.0713339	0.00604363	-1.98369	346.501	359	-0.00104315	0.00504737	-0.988544	220.005
351	-0.0734067	0.104577	-1.28433	289.116	350	-0.0733009	0.220045	-1.7576	344.595	360	-0.0194995	0.00191792	-0.981578	219.02
352	0.0387047	-0.115643	-1.2954	287.862	351	-0.0608391	0.000142548	-1.53741	342.984	361	-0.038715	-0.0565806	-1.03624	218.021
353	0.0548979	0.000471399	-1.41057	286.49	352	0.114146	-0.182375	-1.71964	341.386	362	0.0609447	-0.172726	-1.26555	216.89
354	-0.0549816	0.165165	-1.24493	285.135	353	-0.035335	0.160062	-1.74196	339.598	363	0.0385365	0.0101086	-1.42816	215.512
355	-0.0550773	0.000220421	-1.07954	284	354	-0.0204207	0.0540569	-1.52784	337.98	364	-0.0815514	0.125718	-1.29234	214.133
356	0.0543296	-0.165012	-1.24434	282.866	355	0.000537034	-0.00720522	-1.48098	336.486	365	0.0226431	-0.118936	-1.28556	212.885
357	0.0368982	-0.0020229	-1.41137	281.511	356	0.0015732	-0.00559412	-1.49378	334.999	366	0.0174754	-0.0510067	-1.4555	211.503
358	-0.0724418	0.108672	-1.30472	280.134	357	0.000288437	-0.000874532	-1.50025	333.501	367	0.00497715	0.00141944	-1.50509	210.014
359	0.0369696	-0.108654	-1.3047	278.866	358	0.000287739	-9.22001e-06	-1.50114	332	368	-0.0223889	0.0163509	-1.48732	208.515
360	0.0543696	0.00225505	-1.4111	277.489	359	0.00159898	0.000853996	-1.50029	330.499	369	-0.0420788	-0.0508157	-1.52178	207.022
361	-0.0554929	0.165364	-1.24348	276.135	360	0.000601851	0.00565093	-1.49379	329.001	370	0.125814	-0.177052	-1.74965	205.407
362	-0.0564953	-0.00111489	-1.07924	275.001	361	-0.0204597	0.00745648	-1.48068	327.514	371	-0.066188	0.200389	-1.72631	203.606
363	0.0539958	-0.170601	-1.25095	273.864	362	-0.0358218	-0.0539226	-1.52715	326.02	372	-0.0789446	0.00182481	-1.5241	202.014
364	0.0591626	-0.00861347	-1.43017	272.497	363	0.112246	-0.161388	-1.74246	324.403	373	0.0784913	-0.235009	-1.75728	200.413
365	-0.0363357	0.168874	-1.2699	271.117	364	-0.0584514	0.175349	-1.7285	322.612	374	0.0801221	0.000464789	-1.99183	198.499
366	-0.0199169	0.0598672	-1.04116	269.98	365	-0.0584521	-5.05907e-06	-1.55315	321	375	-0.0786801	0.240831	-1.75053	196.588
367	-0.00251029	0.000116507	-0.981179	268.979	366	0.112259	-0.175361	-1.72852	319.388	376	-0.0782087	0.00479065	-1.50491	194.999
368	0.00151235	-0.00741436	-0.988477	267.995	367	-0.0357625	0.161415	-1.74246	317.597	377	0.064309	-0.229836	-1.72995	193.421
369	0.00095517	-0.00287732	-0.998768	267.001	368	-0.0204386	0.0541281	-1.52692	315.98	378	0.0179094	-0.0369087	-1.9967	191.526
370	0.000960665	-1.1805e-05	-1.00166	266	369	-0.000145958	-0.00718766	-1.47998	314.487	379	-0.000117232	0.0168196	-2.01679	189.51
371	0.00154359	0.00287019	-0.998799	264.999	370	0.000297304	-0.00762553	-1.49479	312.999	380	-0.0179903	0.0164679	-1.9835	187.51
372	-0.0024479	0.00750096	-0.988428	264.005	371	0.00442731	-0.00673362	-1.50915	311.497	381	-0.0629352	-0.0375029	-2.00453	185.525
373	-0.0199845	0.000157251	-0.98077	263.022	372	0.015255	0.00654831	-1.50934	309.986	382	0.0818569	-0.226309	-2.26835	183.42
374	-0.0370346	-0.0597961	-1.04041	262.021	373	0.0178419	0.0523134	-1.45048	308.498	383	0.0626211	0.0192621	-2.47539	181.007
375	0.0577298	-0.1709	-1.2711	260.884	374	-0.0723944	0.105839	-1.29232	307.118	384	-0.142682	0.207125	-2.24901	178.614
376	0.0586867	0.00228951	-1.43972	259.499	375	0.0353549	-0.111344	-1.29783	305.859	385	-0.014392	-0.220922	-2.2628	176.429
377	-0.0396311	0.17835	-1.25908	258.121	376	0.0578458	-0.005279	-1.41445	304.485	386	0.172934	-0.264098	-2.74782	173.931
378	-0.0398889	0.0594563	-1.02127	257	377	-0.0365387	0.168259	-1.25147	303.123	387	-0.0762883	0.254705	-2.75721	171.092
379	-0.0387593	-0.0602103	-1.02202	255.999	378	-0.0393399	0.0586425	-1.02457	302.004	388	-0.100014	0.0258404	-2.47667	168.513
380	0.0609487	-0.176488	-1.25872	254.878	379	-0.0381134	-0.0593772	-1.0253	300.998	389	0.00223942	-0.2742	-2.72503	165.962
381	0.055478	0.00635779	-1.42885	253.503	380	0.0570245	-0.173717	-1.2584	299.876	390	0.0963272	-0.267482	-3.26671	162.965
382	-0.0556034	0.172792	-1.2497	252.136	381	0.0562435	-0.00264377	-1.43476	298.501	391	-0.00283976	0.0214995	-3.51269	159.527
383	-0.0587193	0.00598159	-1.07093	251.004	382	-0.0350343	0.166087	-1.27132	297.119	392	-0.0933942	0.0129802	-3.47821	156.033
384	0.0389221	-0.170176	-1.23513	249.88	383	-0.0190401	0.0609838	-1.04425	295.979	393	-0.00220074	-0.267202	-3.73243	152.475
385	0.0164728	-0.0534102	-1.45871	248.514	384	-0.00128508	0.00386351	-0.979399	294.977	394	0.0956353	-0.273804	-4.27344	148.473
386	0.00170324	-0.00399186	-1.51611	247.018	385	-0.00125752	8.26958e-06	-0.975527	294	395	-0.000727995	0.0131015	-4.53414	144.021
387	0.00215041	0.00111785	-1.51899	245.5	386	-0.0189911	-0.0037643	-0.979283	293.023	396	0.000881954	0.0109175	-4.51013	139.5
388	0.0151813	0.00756908	-1.5103	243.984	387	-0.0351658	-0.0607377	-1.04379	292.021	397	-0.00467082	0.0135634	-4.48564	135.001
389	0.0209567	0.0531129	-1.44962	242.496	388	0.0554913	-0.166235	-1.27076	290.881	398	-0.0931544	-0.000449081	-4.47253	130.524
390	-0.0775507	0.115983	-1.28052	241.121	389	0.0555541	0.000238882	-1.43675	289.5	399	0.0950795	-0.279912	-4.75289	125.958
391	0.0211829	-0.116669	-1.28121	239.879	390	-0.0354537	0.166901	-1.26961	288.119	400	0.00190679	0.00532631	-5.02748	121.021
392	0.0177274	-0.0531205	-1.451	238.502	391	-0.0207935	0.06054	-1.04217	286.981	401	0.000211773	0.0110467	-5.0111	116
393	0.00491249	6.16339e-05	-1.50406	237.016	392	-0.00427739	-0.00184051	-0.983474	285.978	402	-0.00217965	0.011682	-4.98838	111.001
394	-0.0222108	0.0147991	-1.4892	235.517	393	0.00427853	-0.0146727	-0.999987	284.989	403	-0.100036	0.00514303	-4.97155	106.022
395	-0.0385357	-0.0518334	-1.52623	234.02	394	0.0207737	-0.0018371	-1.0165	283.978	404	0.102348	-0.294966	-5.26137	100.955
396	0.118812	-0.16744	-1.7455	232.403	395	0.0354029	0.0604841	-0.95785	282.981	405	0.095732	0.0120778	-5.54426	95.5012
397	-0.0592962	0.188997	-1.72395	230.609	396	-0.0555368	0.166693	-0.730673	282.119	406	-0.196935	0.299274	-5.23291	90.0648
398	-0.0715625	0.011108	-1.52384	229.015	398	0.0362066	-0.166528	-0.730343	280.88	407	0.100414	-0.291532	-5.22517	84.9342
399	0.0412679	-0.203579	-1.71632	227.431	399	0.0213887	-0.0579083	-0.95478	280.019	408	0.00330152	0.00971091	-5.50699	79.5179
400	-0.0436763	-0.0797758	-1.99967	225.552	400	-8.33515e-05	0.00625772	-1.00643	279.028	409	-0.10484	0.0196155	-5.47766	74.0239
401	0.0720061	-0.210805	-2.29025	223.429	401	-0.0213596	0.00600766	-0.994165	278.028	410	0.106397	-0.294904	-5.75295	68.461
402	0.072112	0.00521354	-2.49584	221	402	-0.0353574	-0.0580711	-1.04623	277.018	411	0.000197536	0.0242873	-6.02357	62.5196
403	-0.0605924	0.22155	-2.26908	218.581	403	0.0574523	-0.164143	-1.26844	275.879	412	-0.11097	0.0248799	-5.9744	56.5205
404	-0.0171139	0.0397723	-2.00776	216.473	404	0.0520798	0.00821355	-1.42437	274.504	413	0.105874	-0.308029	-6.25755	50.46
405	0.00208364	-0.0115695	-1.97955	214.488	405	-0.0545568	0.164453	-1.25171	273.139	414	0.103945	0.00959381	-6.55599	44.0003
406	0.0034227	-0.00531855	-1.99644	212.499	406	-0.0527392	0.000782455	-1.08647	271.998	415	-0.20979	0.32143	-6.22496	37.5579
407	0.0020542	0.00494955	-1.99681	210.501	407	0.0549457	-0.157435	-1.24312	270.859	416	0.0909551	-0.30794	-6.21147	31.4445
408	-0.0159223	0.0111122	-1.98075	208.511	408	0.0341692	0.00740211	-1.39316	269.514	417	-0.0107748	-0.0350747	-6.55449	25.0161
409	-0.0574285	-0.0366548	-2.00629	206.525	409	-0.0897247	0.10991	-1.27584	268.162	418	0.446093	-0.0673991	-6.65696	18.4157
410	0.0646255	-0.20894	-2.25189	204.425	410	-0.018094	-0.159264	-1.3252	266.906	419	-0.423627	1.27088	-5.45348	12.1375
411	-0.00599752	-0.0150637	-2.47589	202.029	411	0.129079	-0.213546	-1.69801	265.404	420
412	-0.0580447	-0.0330563	-2.52401	199.532	412	-0.0564644	0.173691	-1.73786	263.621
413	0.145245	-0.20719	-2.76426	196.917	413	-0.0569743	0.00429806	-1.55988	262.001
414	-0.0762626	0.228546	-2.7429	194.091	414	0.114161	-0.166625	-1.7222	260.388
415	-0.0762725	-0.000241759	-2.5146	191.5	415	-0.0593675	0.175859	-1.71297	258.613
416	0.146412	-0.229059	-2.7439	188.909	416	-0.0723479	-0.00224369	-1.53935	257.017
417	-0.0548615	0.210176	-2.76278	186.082	417	0.0759776	-0.219287	-1.76088	255.403
418	-0.0139262	0.0455914	-2.50702	183.475	418	0.0777611	0.00864525	-1.97153	253.499
419	-0.0127726	0.00381283	-2.45761	181	419	-0.0961725	0.241928	-1.72095	251.614
420	-0.0664754	-0.034505	-2.4883	178.533	420	-0.12563	-0.046589	-1.52561	250.039
421	0.0711997	-0.233931	-2.75674	175.944	421	0.118053	-0.423479	-1.99568	248.341
422	0.0120449	-0.0203324	-3.011	173.024	422	0.0272451	-0.0693188	-2.48848	246.04
423	4.11016e-05	0.0158023	-3.01553	170.005	423	0.0134379	0.0124165	-2.54538	243.509
424	-0.0127205	0.0159256	-2.98381	167.005	424	0.0375274	0.0527301	-2.48023	240.99
425	-0.0728992	-0.022236	-2.99012	164.025	425	-0.114701	0.165312	-2.26219	238.6
426	0.0752942	-0.240934	-3.25329	160.939	426	0.0566974	-0.178792	-2.27567	236.388
427	0.00866492	-0.0150511	-3.50927	157.52	427	0.0792331	-0.00869966	-2.46316	233.99
428	-0.00303951	0.0109437	-3.51338	154.005	428	-0.0699745	0.229	-2.24286	231.598
429	-0.000807834	0.00182514	-3.50061	150.499	429	-0.0909468	0.019076	-1.99479	229.514
430	-0.000132705	-0.00059836	-3.49938	147	430	-0.00996146	-0.253764	-2.22948	227.447
431	0.0011358	-0.000996474	-3.50098	143.5	431	0.0959167	-0.283649	-2.76689	224.954
432	0.00413413	0.00241093	-3.49956	139.999	432	0.0976766	0.00410153	-3.04643	221.999
433	-0.0146245	0.0148133	-3.48234	136.506	433	-0.0275403	0.297131	-2.7452	219.055
434	-0.0723246	-0.0290603	-3.49659	133.024	434	-0.148323	0.21451	-2.23356	216.579
435	0.170022	-0.246034	-3.77168	129.426	435	-0.013097	-0.230458	-2.24951	214.412
436	-0.0839993	0.264033	-3.75368	125.578	436	0.173828	-0.269749	-2.74972	211.919
437	-0.0945073	0.0120352	-3.47761	122.004	437	0.00659062	0.251733	-2.76773	209.073
438	0.0872935	-0.271487	-3.73706	118.444	438	-0.0905097	0.271505	-2.24449	206.563
439	0.0124721	-0.00960605	-4.01816	114.523	439	-0.0904843	-2.41479e-05	-1.97301	204.5
440	-0.01252	0.0278102	-3.99995	110.508	440	0.00670184	-0.271477	-2.24451	202.436
441	-0.0874995	-0.00974967	-3.98189	106.523	441	0.173795	-0.251372	-2.76736	199.927
442	0.0954365	-0.272248	-4.26389	102.444	442	-0.014875	0.270014	-2.74872	197.082
443	0.0825389	0.0140613	-4.52208	98.0032	443	-0.150471	0.225389	-2.25332	194.589
444	-0.170651	0.261678	-4.24634	93.5777	444	-0.0131901	-0.226024	-2.25395	192.41
445	0.0823071	-0.250275	-4.23493	89.4224	445	0.177056	-0.265594	-2.74557	189.917
446	0.00295055	-0.00335317	-4.48856	85.0195	446	-0.0133081	0.265575	-2.74559	187.083
447	-0.0965022	0.00549848	-4.48642	80.5305	447	-0.150427	0.22565	-2.25437	184.59
448	0.0945649	-0.284008	-4.76493	75.9531	448	-0.0135338	-0.225632	-2.25435	182.411
449	0.0997435	-0.000313413	-5.04925	70.9987	449	0.176923	-0.266233	-2.74621	179.917
450	-0.099509	0.298917	-4.75064	66.0489	450	-0.00999008	0.264537	-2.74791	177.081
451	-0.0919375	0.000390196	-4.45134	61.4977	451	-0.144754	0.234567	-2.2488	174.588
452	0.0922206	-0.275422	-4.72637	56.9548	452	-0.0363306	-0.199695	-2.21393	172.429
453	-0.0920076	0.00123971	-5.00055	52.0452	453	0.0114889	-0.308687	-2.72231	169.979
454	0.0957682	-0.274783	-5.27409	46.9539	454	0.104074	-0.27422	-3.30522	166.96
455	0.0918736	0.0125216	-5.53636	41.5008	455	0.152163	0.0380029	-3.54144	163.484
456	-0.188546	0.288142	-5.23569	36.0688	456	-0.153006	0.494492	-3.00894	160.133
457	0.0854448	-0.277496	-5.22504	30.9327	457	-0.100316	0.0354729	-2.47898	157.466
458	0.00896362	-0.0211615	-5.5237	25.5156	458	0.07926	-0.265474	-2.70898	154.922
459	0.0914769	0.00572937	-5.53913	19.9797	459	0.0183718	-0.0276943	-3.00215	152.027
460	-0.0933867	0.28016	-5.25325	14.5378	460	-0.0161999	0.027421	-3.00242	149.015
461					461	-0.0709622	-0.0211787	-2.99618	146.024
					462	0.0769119	-0.234065	-3.25142	142.936
					463	-0.00560092	-0.00332953	-3.48882	139.527
					464	-0.0726523	-0.0201323	-3.51228	136.029
					465	0.159351	-0.238089	-3.7705	132.424
					466	-0.0698448	0.239965	-3.76863	128.575
					467	-0.0157371	0.0304306	-3.49823	124.976
					468	0.00604019	-0.0167806	-3.48458	121.493
					469	0.0116348	0.00133999	-3.50002	117.998
					470	-0.0205366	0.0362445	-3.46244	114.511
					471	-0.166891	-0.0253655	-3.45156	111.064
					472	0.0779138	-0.526039	-4.00296	107.42
					473	0.196874	-0.292297	-4.8213	102.969
					474	-0.00262364	0.298323	-4.81527	98.0522
					475	-0.102353	0.290453	-4.22649	93.5326
					476	-0.0846277	-0.0166076	-3.95265	89.4942
					477	0.0979379	-0.270491	-4.23975	85.4403
					478	-0.00921177	0.0233228	-4.48692	81.028
					479	-0.178127	-0.00431249	-4.46791	76.5552
					480	0.185635	-0.538692	-5.01091	71.9049
					481	-0.00206469	0.0182126	-5.53139	66.5409
					482	-0.100197	0.0120185	-5.50116	61.0257
					483	0.191987	-0.288571	-5.77771	55.4363
					484	-0.0926482	0.287389	-5.77889	49.562
					485	-0.00804607	0.00944406	-5.48206	43.9779
					486	0.00474708	-0.0146941	-5.48731	38.4972
					487	0.00492543	-0.000452911	-5.50246	33
					488	-0.00410152	0.0143234	-5.48859	27.502
					489	-0.0943494	0.00201883	-5.47225	22.0236
					490	0.0936765	-0.281029	-5.75126	16.459
					491
For the coefficients [a,b,c,d] on the interval [xi=breaks(i), xi+1=breaks(i+1)], the corresponding polynomial is f(x)=a(x−xi)3+b(x−xi)2+c(x−xi)+d.
